# Supplementary material for: The combined effects of coping and pain interference on army readiness
Source: Front Pain Res (Lausanne). 2023 Aug 15;4:1175574. doi: 10.3389/fpain.2023.1175574 (PMC10465792; doi:10.3389/fpain.2023.1175574)
Supplement: Supplementary file 1 [file Table1.xlsx]

## Sheet: Supp
Supp. Adjusted associations between coping, pain interference, and medical non-readiness risk due to upper and lower extremities
	MNR Due to Upper-Extremities				MNR Due to Lower-Extremities
Coping/Pain Groups	Hazard Ratios (95% CI)				Hazard Ratios (95% CI)
	Unadjusted	Adjusted	RERI	S	Unadjusted	Adjusted	RERI	S
Good coping / No PI			-0.1 (-0.6, 0.4)	1.0 (0.9, 1.1)*			-0.1 (-0.5, 0.2)	1.0 (0.9, 1.0)*
(Reference)
Beneficial / PI	6.8 (6.3, 7.5)*	5.1 (4.5, 5.6)*			6.8 (6.5, 7.2)*	5.5 (5.2, 5.9)*
Non-beneficial / No PI	1.1 (1.0, 1.2)*	1.0 (0.9, 1.1)			1.1 (1.1, 1.2)*	1.0 (0.9, 1.0)
Non-beneficial / PI	8.3 (7.6, 8.9)	4.9 (4.4, 5.4)*			8.0 (7.7, 8.4)*	5.3 (5.0, 5.7)*
Low bad coping / No PI			-0.1 (-0.6, 0.4)	1.0 (0.9, 1.1)*			0.3 (0, 0.6)	1.1 (1, 1.1)*
(Reference)
Beneficial / PI	7.2 (6.8, 7.7)*	5.2 (4.8, 5.6)*			7.0 (6.8, 7.3)*	5.5 (5.3, 5.8)*
Non-beneficial / No PI	1.1 (1.0, 1.2)	1.1 (1.0, 1.2)			1.1 (1.0, 1.2)*	1.0 (1.0, 1.1)
Non-beneficial / PI	7.7 (7.0, 8.3)*	5.2 (4.7, 5.8)*			7.9 (7.5, 8.3)*	5.9 (5.5, 6.2)*
High Flexibility / No PI			0.4 (-0.1, 0.9)	1.1 (1.0, 1.2)*			0 (-0.3, 0.4)	1.0 (0.9, 1.1)*
(Reference)
Beneficial / PI	6.9 (6.4, 7.4)*	5.0 (4.6, 5.5)*			7.0 (6.7, 7.3)*	5.7 (5.4, 6.0)*
Non-beneficial / No PI	1.2 (1.1, 1.3)*	1.0 (0.9, 1.2)			1.2 (1.2, 1.3)*	1.1 (1.0, 1.2)*
Non-beneficial / PI	8.6 (8.0, 9.3)*	5.4 (4.9, 6.0)*			8.4 (8.0, 8.8)*	5.8 (5.5, 6.2)*
Low Hopelessness /No PI			1.3 (0.1, 2.5)*	1.3 (1.0, 1.6)*			0 (-0.8, 0.7)	1.0 (0.9, 1.1)*
(Reference)
Beneficial / PI	7.1 (6.7, 7.5)*	5.0 (4.7, 5.4)*			7.1 (6.8, 7.3)*	5.6 (5.4, 5.9)*
Non-beneficial / No PI	1.1 (0.8, 1.4)	1.0 (0.7, 1.3)			1.6 (1.4, 1.8)*	1.5 (1.3, 1.8)*
Non-beneficial / PI	9.8 (8.4, 11.4)*	6.3 (5.2, 7.7)*			9.3 (8.5, 10.2)*	6.1 (5.5, 6.9)*
Note. RERI = relative excess risk due to interaciton; S = Synergy index. Survival analysis models have been adjusted for the following covariates: gender, age, service duration, career path (enlisted vs. officer), marital status, and the GAT social fitness domain.
* Results are significant at p < 0.05
